# Supplementary material for: Total Neoadjuvant Therapy, Organ Preservation and Beyond: A State-of-the-Art Systematic Review and Critical Appraisal of Locally Advanced Rectal Cancer Management
Source: Diseases. 2026 May 21;14(5):182. doi: 10.3390/diseases14050182 (PMC13205331; doi:10.3390/diseases14050182)
Supplement: Supplementary file 1 [file diseases-14-00182-s001.zip]

Archive with 1 entries (1 files):
- diseases-4292939-supplementary.pdf
